# Supplementary material for: NAD+ Metabolism-Mediated SURF4-STING Axis Enhances T-Cell Anti-Tumor Effects in the Ovarian Cancer Microenvironment
Source: Cell Death Dis. 2025 Aug 23;16(1):640. doi: 10.1038/s41419-025-07939-9 (PMC12373823; doi:10.1038/s41419-025-07939-9)
Supplement: Supplementary file 8 — Supplementary Table 1 [file 41419_2025_7939_MOESM8_ESM.xlsx]

## Sheet: Table S1
	Table S1. The basic information of clinical samples used to construct PDOCO in this study.
	Number	Age	Pathological Diagnosis	Gene	Nucleotide Variation	Amino Acid Variation	Abundance
	1	66	High-Grade Serous Carcinoma of Bilateral Ovaries	/
	2	66	High-Grade Serous Carcinoma of the Right Fallopian Tube Fimbria	TP53	c.583A>T	p.I195F	0.834
	3	46	High-Grade Serous Carcinoma of Bilateral Ovaries	/
	4	53	High-Grade Serous Carcinoma of the Right Fallopian Tube and Ovary	/
	5	60	Metastatic Adenocarcinoma of Bilateral Ovaries	KRAS	c.34G>T	p.G12C	0.3829
				TP53	c.1024C>T	p.R342*	0.4452
