# Supplementary material for: NAD+ Metabolism-Mediated SURF4-STING Axis Enhances T-Cell Anti-Tumor Effects in the Ovarian Cancer Microenvironment
Source: Cell Death Dis. 2025 Aug 23;16(1):640. doi: 10.1038/s41419-025-07939-9 (PMC12373823; doi:10.1038/s41419-025-07939-9)
Supplement: Supplementary file 9 — Supplementary Table 2 [file 41419_2025_7939_MOESM9_ESM.xlsx]

## Sheet: Table S2
	Table S2. Formulation of PDOCO Culture Medium (for 10 mL Preparation)
	Cytokines/Small Molecules/Reagents (Stock Concentration)	Final Concentration	Volume
	HEPES (100×)	10 mM	100 μL
	GlutaMAX (100×)	1×	100 μL
	P/S (100×)	1×	100 μL
	Primocin (50 mg/mL)	100 μg/mL	20 μL
	B27 supplement (50×)	1×	200 μL
	EGF (100 μg/mL)	5 ng/mL	0.5 μL
	FGF10 (20 μg/mL)	10 ng/mL	5 μL
	A8301 (10 mM)	500 nM	0.5 μL
	Noggin (100 μg/mL)	100 ng/mL	10 μL
	R-spondin1 (500 μg/mL)	400 ng/mL	8 μL
	Wnt3a (40 μg/mL)	20 ng/mL	5 μL
	Y-27632 (10 mM)	5 μM	5 μL
	Heregulinβ-1 (50 μg/mL)	37.5 ng/mL	7.5 μL
	Nicotinamide (1 M)	10 mM	100 μL
	N-Acetylcysteine (500 mM)	1.25 mM	25 μL
	17-β Estradiol (100 μM)	100 nM	10 μL
	Hydrocortisone (1 mg/mL)	500 ng/mL	5 μL
	Forskolin (25 mM)	10 μM	4 μL
	Advanced DMEM/F12	/	Up to 10 mL
