# Supplementary material for: NAD+ Metabolism-Mediated SURF4-STING Axis Enhances T-Cell Anti-Tumor Effects in the Ovarian Cancer Microenvironment
Source: Cell Death Dis. 2025 Aug 23;16(1):640. doi: 10.1038/s41419-025-07939-9 (PMC12373823; doi:10.1038/s41419-025-07939-9)
Supplement: Supplementary file 10 — Supplementary Table 3 [file 41419_2025_7939_MOESM10_ESM.xlsx]

## Sheet: Table S3
	Table S3. The primer sequences for all genes used in RT-qPCR experiments in this study.
	Species	Gene symbol	Sequence（5’-3’）
	Homo sapiens	CD69	Forward Primer	ATTGTCCAGGCCAATACACATT
			Reverse Primer	CCTCTCTACCTGCGTATCGTTTT
		CD3D	Forward Primer	ACTGGCTACCCTTCTCTCG
			Reverse Primer	CCGTTCCCTCTACCCATGTGA
		GZMB	Forward Primer	CCCTGGGAAAACACTCACACA
			Reverse Primer	GCACAACTCAATGGTACTGTCG
		IFNγ	Forward Primer	TCGCTTCCCTGTTTTAGCTGC
			Reverse Primer	TCGGTAACTGACTTGAATGTCCA
		TNFα	Forward Primer	CTCTTCTGCCTGCTGCACTTTG
			Reverse Primer	ATGGGCTACAGGCTTGTCACTC
		IL2	Forward Primer	AACTCCTGTCTTGCATTGCAC
			Reverse Primer	GCTCCAGTTGTAGCTGTGTTT
		IL6	Forward Primer	CCTGAACCTTCCAAAGATGGC
			Reverse Primer	TTCACCAGGCAAGTCTCCTCA
		IL13	Forward Primer	GAAGGCTCCGCTCTGCAAT
			Reverse Primer	TCCAGGGCTGCACAGTACA
		CCR4	Forward Primer	CCCACGGATATAGCAGACACC
			Reverse Primer	GTGCAAGGCTTGGGGATACT
		CCR5	Forward Primer	TTCTGGGCTCCCTACAACATT
			Reverse Primer	TTGGTCCAACCTGTTAGAGCTA
		CCR7	Forward Primer	TGAGGTCACGGACGATTACAT
			Reverse Primer	GTAGGCCCACGAAACAAATGAT
		CCR9	Forward Primer	ATGTCAGGCAGTTTGCGAG
			Reverse Primer	TGCAGTACCAGTAGACAAGGAT
		IL2R	Forward Primer	CGCAGAATAAAAAGCGGGTCA
			Reverse Primer	ACTTGTTTCGTTGTGTTCCGA
		PD-1	Forward Primer	CCAGGATGGTTCTTAGACTCCC
			Reverse Primer	TTTAGCACGAAGCTCTCCGAT
		CTLA4	Forward Primer	GGAGGAAGTCAGAATCTGGGCA
			Reverse Primer	ACGGGACTCTACATCTGCAAGG
		TIM3	Forward Primer	CTGCTGCTGCTGCTGCTACTAC
			Reverse Primer	TGAGCACCACGTTGCCACATTC
		TIGIT	Forward Primer	CTCCCCTCGCCTCAGGAATGAT
			Reverse Primer	CCGTGGTGGAGGAGAGGTGACA
		LAG3	Forward Primer	GCGGGGACTTCTCGCTATG
			Reverse Primer	GGCTCTGAGAGATCCTGGGG
		CXCL13	Forward Primer	GCTTGAGGTGTAGATGTGTCC
			Reverse Primer	CCCACGGGGCAAGATTTGAA
		NAMPT	Forward Primer	AGGGTTACAAGTTGCTGCCACC
			Reverse Primer	CTCCACCAGAACCGAAGGCAAT
		SURF4	Forward Primer	TGCCTACAGCATTTTATGGGAC
			Reverse Primer	TCTTCCCTTCAGAACGGGATT
		PELI1	Forward Primer	ATGGCTTGACCACTAATGGTG
			Reverse Primer	CGATCTGGTTTCACGTAGGCTA
		USP47	Forward Primer	GGCGAGGAGAACCAACTGG
			Reverse Primer	GGCTCAAAATTAGCGTCGAGAAG
		ACTB	Forward Primer	CCATTGGCAATGAGCGGTTCC
			Reverse Primer	CGGATGTCCACGTCACACTTCA
	Mus musculus	Cd69	Forward Primer	AAGCGATATTCTGGTGAACTGG
			Reverse Primer	ATTTGCCCATTTCCATGTCTGA
		Cd3d	Forward Primer	AGCGGGATTCTGGCTAGTCT
			Reverse Primer	TGTCCTCATATTCGGTCACTTGT
		Cd8a	Forward Primer	CCGTTGACCCGCTTTCTGT
			Reverse Primer	CGGCGTCCATTTTCTTTGGAA
		Ifnγ	Forward Primer	ATGAACGCTACACACTGCATC
			Reverse Primer	CCATCCTTTTGCCAGTTCCTC
		Gzmb	Forward Primer	CCACTCTCGACCCTACATGG
			Reverse Primer	GGCCCCCAAAGTGACATTTATT
		Tnfα	Forward Primer	CAGGCGGTGCCTATGTCTC
			Reverse Primer	CGATCACCCCGAAGTTCAGTAG
		Pdcd1	Forward Primer	ACCCTGGTCATTCACTTGGG
			Reverse Primer	CATTTGCTCCCTCTGACACTG
		Actb	Forward Primer	GGCTGTATTCCCCTCCATCG
			Reverse Primer	CCAGTTGGTAACAATGCCATGT
