# Supplementary material for: NAD+ Metabolism-Mediated SURF4-STING Axis Enhances T-Cell Anti-Tumor Effects in the Ovarian Cancer Microenvironment
Source: Cell Death Dis. 2025 Aug 23;16(1):640. doi: 10.1038/s41419-025-07939-9 (PMC12373823; doi:10.1038/s41419-025-07939-9)
Supplement: Supplementary file 11 — Supplementary Table 4 [file 41419_2025_7939_MOESM11_ESM.xlsx]

## Sheet: Summary
	Table S4. Detailed parameters of the STING-SURF4 protein docking prediction model.
	receptor-ligand_model1
	##		Structure 1 (STING1)				×	Structure 2 (SURF4)				interface	ΔiG	ΔiG	NHB	NSB	NDS	CSS
	NN	«»	Range	iNat	iNres	Surface Å2		Range	iNat	iNres	Surface Å2	area, Å2	kcal/mol	P-value
	1		A	220	57	28208	◊	C	214	50	15846	2078.9	-11.6	0.989	10	7	0	0.000
	receptor-ligand_model2
	##		Structure 1 (STING1)				×	Structure 2 (SURF4)				interface	ΔiG	ΔiG	NHB	NSB	NDS	CSS
	NN	«»	Range	iNat	iNres	Surface Å2		Range	iNat	iNres	Surface Å2	area, Å2	kcal/mol	P-value
	1		A	309	88	28208	◊	C	337	83	15845	3067.1	-20.1	0.991	20	8	0	0.000
	receptor-ligand_model3
	##		Structure 1 (STING1)				×	Structure 2 (SURF4)				interface	ΔiG	ΔiG	NHB	NSB	NDS	CSS
	NN	«»	Range	iNat	iNres	Surface Å2		Range	iNat	iNres	Surface Å2	area, Å2	kcal/mol	P-value
	1		A	263	68	28208	◊	C	271	67	15856	2562.2	-31.8	0.783	10	0	0	0.000
	receptor-ligand_model4
	##		Structure 1 (STING1)				×	Structure 2 (SURF4)				interface	ΔiG	ΔiG	NHB	NSB	NDS	CSS
	NN	«»	Range	iNat	iNres	Surface Å2		Range	iNat	iNres	Surface Å2	area, Å2	kcal/mol	P-value
	1		A	246	65	28208	◊	C	241	70	15832	2547.0	-39.2	0.461	10	1	0	0.000
	receptor-ligand_model5
	##		Structure 1 (STING1)				×	Structure 2 (SURF4)				interface	ΔiG	ΔiG	NHB	NSB	NDS	CSS
	NN	«»	Range	iNat	iNres	Surface Å2		Range	iNat	iNres	Surface Å2	area, Å2	kcal/mol	P-value
	1		A	329	83	28208	◊	C	343	89	15841	3181.2	-18.3	0.997	21	13	0	0.000
	receptor-ligand_model6
	##		Structure 1 (STING1)				×	Structure 2 (SURF4)				interface	ΔiG	ΔiG	NHB	NSB	NDS	CSS
	NN	«»	Range	iNat	iNres	Surface Å2		Range	iNat	iNres	Surface Å2	area, Å2	kcal/mol	P-value
	1		A	246	67	28208	◊	C	266	70	15865	2372.7	-40.5	0.407	11	1	0	0.000
